# Supplementary material for: Maternal Gut Microbiota in Gestational Diabetes Mellitus and Fetal Macrosomia: Is There an Association?
Source: Biomedicines. 2025 Nov 29;13(12):2941. doi: 10.3390/biomedicines13122941 (PMC12731141; doi:10.3390/biomedicines13122941)
Supplement: Supplementary file 1 [file biomedicines-13-02941-s001.zip]

Archive with 1 entries (1 files):
- biomedicines-3993658-supplementary.pdf
